# Supplementary material for: Hepatic Macrophage Abundance and Phenotype in Aging and Liver Iron Accumulation
Source: Int J Mol Sci. 2022 Jun 10;23(12):6502. doi: 10.3390/ijms23126502 (PMC9223835; doi:10.3390/ijms23126502)
Supplement: Supplementary file 1 [file ijms-23-06502-s001.zip]

Archive with 1 entries (1 files):
- ijms-1755024-supplementary.pdf
